# Supplementary material for: Data for the gene expression profiling and alternative splicing events during the chondrogenic differentiation of human cartilage endplate-derived stem cells under hypoxia
Source: Data Brief. 2016 Apr 21;7:1438–42. doi: 10.1016/j.dib.2016.04.037 (PMC5063807; doi:10.1016/j.dib.2016.04.037)
Supplement: Supplementary file 1 — Supplementary material [file mmc1.zip]

Archive with 1 entries (1 files):
- Supplementary materials.rar
