# Supplementary material for: Data for the gene expression profiling and alternative splicing events during the chondrogenic differentiation of human cartilage endplate-derived stem cells under hypoxia
Source: Data Brief. 2016 Apr 21;7:1438–42. doi: 10.1016/j.dib.2016.04.037 (PMC5063807; doi:10.1016/j.dib.2016.04.037)
Supplement: Supplementary file 2 — Supplementary material [file mmc2.zip]

Archive with 6 entries (6 files):
- coi_disclosure(Yuan Yao).pdf
- coi_disclosure(Yue Zhou).pdf
- coi_disclosure(Huan Liu).pdf
- coi_disclosure(Jin Shang).pdf
- coi_disclosure(Qiyue Deng).pdf
- coi_disclosure(Weilin Song).pdf
